# Supplementary material for: Surface Micro-Patterned Biofunctionalized Hydrogel for Direct Nucleic Acid Hybridization Detection
Source: Biosensors (Basel). 2023 Feb 23;13(3):312. doi: 10.3390/bios13030312 (PMC10046352; doi:10.3390/bios13030312)
Supplement: Supplementary file 1 [file biosensors-13-00312-s001.zip]

Archive with 1 entries (1 files):
- biosensors-2219219-supplementary.pdf
